# Supplementary material for: OneD: increasing reproducibility of Hi-C samples with abnormal karyotypes
Source: Nucleic Acids Res. 2018 Jan 31;46(8):e49. doi: 10.1093/nar/gky064 (PMC5934634; doi:10.1093/nar/gky064)
Supplement: Supplementary Data [file gky064_supp.zip]

Archive with 2 entries (2 files):
- nar-01720-met-n-2017 -File012.pdf
- nar-01720-met-n-2017 -File013.xls
