# Supplementary material for: OneD: increasing reproducibility of Hi-C samples with abnormal karyotypes
Source: Nucleic Acids Res. 2018 Jan 31;46(8):e49. doi: 10.1093/nar/gky064 (PMC5934634; doi:10.1093/nar/gky064)
Supplement: Supplementary Data [file gky064_supp.zip › nar-01720-met-n-2017 -File013.xls]

## Sheet: supp_table_1
SAMPLE_ID	CELL_TYPE	APPLICATION	RESTRICTION_ENZYME	SEQUENCING_CORE	ILLUMINA_MACHINE	EXPERIMENT_ID	N_FILTERED_READS	SOURCE	SET			Hi-C data sets used in this study
dc3a1e069_51720e9cf	T47D	INHIC	DpnII	CRG	HiSeq	1	88.498	NA	breast,K562,T47D			SAMPLE_ID	Unique sample identifier in the respective projects
dc3a1e069_ec92aa0bb	T47D	INHIC	DpnII	CRG	HiSeq	1	57.6398	NA	K562,T47D			CELL_TYPE	Source of the biological sample
HIC001	GM12878	tethered HIC	MboI	Baylor	HiSeq 2000	1	169.692	SRR1658570	GM			APPLICATION	Hi-C protocol
HindIII_T0	T47D	dilution HIC	HindIII	CRG	Unknown	0	37.9285	SRR1054341	T47D			RESTRICTION_ENZYME	Restriction enzyme used for the digestion
NcoI_T0	T47D	dilution HIC	NcoI	CRG	Unknown	0	123.861	SRR1054343	T47D			SEQUENCING_CORE	Laboratory performing the experiment (CRG: Centre for Genomic Regulation; UMass: University of Massachusetts; Baylor: Baylor College of Medicine; UCSD: University of California San Diago; CNAG: Centro Nacional de Analisis genomico; 4DGU: 4D Genome Unit, CRG)
HIC002	GM12878	tethered HIC	MboI	Baylor	HiSeq 2000	1	260	SRR1658571	GM			ILLUMINA_MACHINE	Illumina sequencer model
HIC003	GM12878	INHIC	MboI	Baylor	HiSeq 2000	1	433.753	SRR1658572	GM			EXPERIMENT_ID	Batch identifier in the respective projects
HIC004	GM12878	INHIC	MboI	Baylor	HiSeq 2500	1	149.479	SRR1658573	GM			N_FILTERED_READS	Number of valid reads (in millions)
HIC006	GM12878	INHIC	MboI	Baylor	HiSeq 2000	1	140.921	SRR1658577	GM			SOURCE	SRA, GEO or ENCODE raw data identifier
HIC007	GM12878	INHIC	MboI	Baylor	HiSeq 2000	1	163.081	SRR1658578	GM			SET	Set(s) in which the sample was included (see text for detail)
HIC008	GM12878	INHIC	MboI	Baylor	HiSeq 2500	1	186.843	SRR1658579	GM
HIC009	GM12878	INHIC	MboI	Baylor	HiSeq 2500	1	107.808	SRR1658580	GM
HIC010	GM12878	INHIC	MboI	Baylor	HiSeq 2500	1	52.7861	SRR1658581	GM
HIC011	GM12878	INHIC	MboI	Baylor	HiSeq 2500	1	52.3786	SRR1658582	GM
HIC012	GM12878	INHIC	MboI	Baylor	HiSeq 2000	1	124.157	SRR1658583	GM
HIC013	GM12878	INHIC	MboI	Baylor	HiSeq 2500	1	63.4767	SRR1658584	GM
HIC014	GM12878	INHIC	MboI	Baylor	HiSeq 2000	1	228.149	SRR165858{5,6}	GM
HIC015	GM12878	INHIC	MboI	Baylor	HiSeq 2000	1	104.325	SRR1658587	GM
HIC016	GM12878	INHIC	MboI	Baylor	HiSeq 2000	1	103.573	SRR1658588	GM
HIC017	GM12878	INHIC	MboI	Baylor	HiSeq 2000	1	163.667	SRR1658589	GM
HIC005	GM12878	INHIC	MboI	Baylor	HiSeq 2000	1	279.641	SRR165857{4-6}	GM
HIC018	GM12878	INHIC	MboI	Baylor	HiSeq 2000	1	132.731	SRR1658590	GM
b7fa2d8db_bfac48760	B-cell	INHIC	DpnII	CRG	HiSeq	1	240.518	GSE96611	mm10
fc3e8b36a_7bf1bf374	ES-cell	INHIC	DpnII	CRG	HiSeq	7	267.819	GSE96611	mm10
b7fa2d8db_7284b867a	B-cell	INHIC	DpnII	CRG	HiSeq	1	275.498	GSE96611	mm10
fc3e8b36a_38bfd1b33	ES-cell	INHIC	DpnII	CRG	HiSeq	7	275.681	GSE96611	mm10
b7fa2d8db_58e812fc2	B-cell	INHIC	DpnII	CRG	HiSeq	1	285.077	GSE96611	mm10
fc3e8b36a_c990a254e	ES-cell	INHIC	DpnII	CRG	HiSeq	7	277.433	GSE96611	mm10
b7fa2d8db_73f11d923	B-cell	INHIC	DpnII	CRG	HiSeq	1	261.716	GSE96611	mm10
fc3e8b36a_4bf044f18	ES-cell	INHIC	DpnII	CRG	HiSeq	7	294.753	GSE96611	mm10
66950b082_b362a771d	MCF-7	INHIC	DpnII	CNAG	HiSeq	2	166.607	GSE109229	breast
c133e90d3_9771f1207	K562	INHIC	HindIII	4DGU	NextSeq	1	44.9407	NA	K562
c133e90d3_ebf44c9da	K562	INHIC	MboI	4DGU	NextSeq	1	30.2724	NA	K562
HIC020	GM12878	INHIC	MboI	Baylor	HiSeq 2000	3	86.8357	SRR1658592	GM
HIC021	GM12878	INHIC	MboI	Baylor	HiSeq 2000	4	98.8121	SRR1658593	GM
HIC022	GM12878	INHIC	MboI	Baylor	HiSeq 2000	5	280.595	SRR165859{4,5}	GM
HIC023	GM12878	INHIC	MboI	Baylor	HiSeq 2000	5	271.095	SRR165859{6,7}	GM
HIC024	GM12878	INHIC	MboI	Baylor	HiSeq 2000	6	94.6578	SRR1658598	GM
HIC025	GM12878	INHIC	MboI	Baylor	HiSeq 2000	7	98.3722	SRR1658599	GM
HIC026	GM12878	INHIC	MboI	Baylor	HiSeq 2000	7	96.8974	SRR1658600	GM
HIC027	GM12878	INHIC	MboI	Baylor	HiSeq 2000	8	99.9278	SRR1658601	GM
HIC028	GM12878	INHIC	MboI	Baylor	HiSeq 2500	9	64.942	SRR1658602	GM
HIC029	GM12878	INHIC	MboI	Baylor	HiSeq 2500	9	146.277	SRR1658603	GM
HIC036	GM12878	dilution HIC	NcoI	Baylor	HiSeq 2000	12	421.238	SRR165863{2-5}	GM
HIC038	GM12878	INHIC	DpnII	Baylor	HiSeq 2500	33	75.2985	SRR1658644	GM
HIC039	GM12878	INHIC	DpnII	Baylor	HiSeq 2500	33	70.2461	SRR1658645	GM
HIC040	GM12878	INHIC	DpnII	Baylor	HiSeq 2500	32	91.8228	SRR1658646	GM
HIC041	GM12878	INHIC	DpnII	Baylor	HiSeq 2500	32	72.8359	SRR1658647	GM
HIC042	GM12878	INHIC	DpnII	Baylor	HiSeq 2500	33	116.561	SRR1658648	GM
HIC048	GM12878	INHIC	MboI	Baylor	HiSeq 2500	13	96.9838	SRR1658670	GM
HIC049	GM12878	INHIC	MboI	Baylor	HiSeq 2500	14	102.77	SRR1658671	GM
HIC069	K562	INHIC	MboI	Baylor	HiSeq 2500	1	348.87	SRR1658693	K562,T47D
HIC070	K562	INHIC	MboI	Baylor	HiSeq 2500	1	466.236	SRR1658694	K562,T47D
HIC071	K562	INHIC	MboI	Baylor	HiSeq 2500	2	79.7675	SRR165869{5,6}	K562
HIC072	K562	INHIC	MboI	Baylor	HiSeq 2500	2	61.8264	SRR165869{7,8}	K562
HIC073	K562	INHIC	MboI	Baylor	HiSeq 2500	2	60.307	SRR1658{699,700}	K562
HIC074	K562	INHIC	MboI	Baylor	HiSeq 2500	2	78.8062	SRR165870{1,2}	K562
HIC106	GM12878	dilution HIC	HindIII	Baylor	MiSeq	12	3.38504	SRR1658734	GM
HIC110	GM12878	dilution HIC	NcoI	Baylor	MiSeq	16	1.74358	SRR1658738	GM
HIC115	GM12878	dilution HIC	NcoI	Baylor	MiSeq	17	0.676695	SRR1658743	GM
HIC119	GM12878	dilution HIC	NcoI	Baylor	MiSeq	15	1.50556	SRR1658747	GM
HIC120	GM12878	dilution HIC	MspI	Baylor	MiSeq	17	2.21462	SRR1658748	GM
HIC122	GM12878	dilution HIC	NcoI	Baylor	MiSeq	18	1.63879	SRR1658750	GM
HIC123	GM12878	INHIC	NcoI	Baylor	MiSeq	1	3.59589	SRR1658751	GM
HIC124	GM12878	INHIC	NcoI	Baylor	MiSeq	1	32.0198	SRR1658752	GM
HIC128	GM12878	INHIC	NcoI	Baylor	MiSeq	1	5.65759	SRR1658756	GM
HIC129	GM12878	INHIC	NcoI	Baylor	MiSeq	1	6.34112	SRR1658757	GM
HIC133	GM12878	dilution HIC	MspI	Baylor	MiSeq	19	0.591446	SRR1658761	GM
HIC134	GM12878	dilution HIC	NcoI	Baylor	MiSeq	1	0.573479	SRR1658762	GM
HIC149	GM12878	INHIC	NcoI	Baylor	MiSeq	1	1.70634	SRR1658777	GM
HIC161	GM12878	INHIC	MboI	Baylor	MiSeq	1	0.859606	SRR1658789	GM
HIC166	GM12878	INHIC	MboI	Baylor	MiSeq	1	1.62212	SRR1658794	GM
HIC169	GM12878	INHIC	MboI	Baylor	MiSeq	3	1.60426	SRR1658797	GM
HIC172	GM12878	INHIC	MboI	Baylor	MiSeq	24	0.65679	SRR1658800	GM
HIC184	GM12878	INHIC	HindIII	Baylor	MiSeq	27	0.588108	SRR1658812	GM
HIC193	GM12878	INHIC	MboI	Baylor	MiSeq	30	1.14028	SRR1658821	GM
HIC197	GM12878	INHIC	DpnII	Baylor	MiSeq	33	0.796126	SRR1658825	GM
HIC199	GM12878	INHIC	DpnII	Baylor	MiSeq	33	0.440662	SRR1658827	GM
HIC200	GM12878	INHIC	DpnII	Baylor	MiSeq	33	0.574259	SRR1658828	GM
36c337b3a_ad0df5061	MCF10	INHIC	MboI	CRG	HiSeq	18	187.514	GSE109229	breast
ee060a665_64afd25e4	SKBR3	INHIC	MboI	CRG	HiSeq	27	156.558	GSE109229	breast
7dc7dba2e_28ef9097b	BT474	INHIC	MboI	CRG	HiSeq	28	126.401	GSE109229	breast
ENCLB758KFU	T47D	dilution HIC	HindIII	UMass	HiSeq 2500	1	80.5686	ENCLB758KFU	T47D
ENCLB183QHG	T47D	dilution HIC	HindIII	UMass	HiSeq 2500	2	92.5204	ENCLB183QHG	T47D
GSM987817	B-cell	HIC	HindIII	UCSC	HiSeq 2000	FA	19.5996	SRR5434{28-31}	mm10
GSM987818	B-cell	HIC	HindIII	UCSC	HiSeq 2000	EGS	90.2164	SRR5434{32-42}	mm10
GSM862720	ES-cell	HIC	HindIII	UCSC	HiSeq 2000	1	143.652	SRR4438{83-85}	mm10
GSM862721	ES-cell	HIC	HindIII	UCSC	HiSeq 2000	2	72.0567	SRR4002{51-56}	mm10
GSM862722	ES-cell	HIC	NcoI	UCSC	HiSeq 2000	1	145.725	SRR4438{86-88}	mm10

## Sheet: supp_table_2
chr	start	end	cn			T47D copy number estimation at 10 Kbp resolution
chr1	820000	83140000	2			chr	Chromosome
chr1	83150000	83480000	1			start	Start position of segment
chr1	83490000	119980000	2			end	End position of segment
chr1	120170000	125080000	1			cn	Estimated copy number of segment
chr1	125150000	145680000	2
chr1	145690000	147480000	3
chr1	147490000	147880000	4
chr1	147890000	149890000	3
chr1	149900000	151600000	4
chr1	151610000	152630000	5
chr1	152640000	158180000	4
chr1	158190000	158600000	3
chr1	158610000	159310000	4
chr1	159330000	159650000	3
chr1	159660000	161430000	4
chr1	161480000	161680000	3
chr1	161690000	214860000	4
chr1	214870000	215540000	5
chr1	215550000	215660000	6
chr1	215670000	215680000	5
chr1	215690000	240660000	4
chr1	240670000	242770000	3
chr1	242780000	243210000	2
chr1	243220000	247900000	3
chr1	247910000	248670000	2
chr1	248680000	248910000	3
chr10	70000	18300000	4
chr10	18310000	35330000	2
chr10	35340000	37010000	4
chr10	37020000	37350000	3
chr10	37360000	38100000	4
chr10	38110000	38360000	3
chr10	38380000	42310000	2
chr10	42360000	42520000	3
chr10	42540000	45660000	4
chr10	45670000	47010000	3
chr10	47020000	69140000	4
chr10	69150000	73150000	2
chr10	73160000	79640000	4
chr10	79680000	80370000	2
chr10	80380000	103090000	4
chr10	103100000	133620000	2
chr11	190000	19860000	2
chr11	19870000	21030000	4
chr11	21040000	22060000	3
chr11	22070000	23130000	4
chr11	23140000	23350000	3
chr11	23360000	24940000	4
chr11	24950000	25740000	3
chr11	25750000	29350000	4
chr11	29360000	29790000	3
chr11	29800000	40560000	4
chr11	40570000	41650000	3
chr11	41660000	48180000	4
chr11	48190000	48650000	3
chr11	48660000	48930000	2
chr11	49020000	50180000	3
chr11	50200000	50320000	4
chr11	50330000	56100000	2
chr11	56110000	81640000	3
chr11	81650000	81850000	2
chr11	81860000	88790000	3
chr11	88800000	89160000	2
chr11	89170000	120460000	3
chr11	120470000	121220000	5
chr11	121230000	121280000	6
chr11	121290000	135070000	5
chr12	50000	50000	5
chr12	70000	3480000	2
chr12	3490000	15100000	1
chr12	15110000	21330000	3
chr12	21340000	33700000	4
chr12	33710000	33960000	3
chr12	33970000	34330000	4
chr12	34340000	38080000	3
chr12	38100000	55070000	4
chr12	55090000	55470000	3
chr12	55490000	63500000	4
chr12	63510000	63740000	3
chr12	63750000	73110000	4
chr12	73120000	73800000	3
chr12	73810000	83970000	4
chr12	83980000	84160000	3
chr12	84170000	86420000	4
chr12	86430000	87120000	3
chr12	87130000	99250000	4
chr12	99260000	99570000	2
chr12	99580000	99620000	6
chr12	99630000	99660000	5
chr12	99670000	100350000	4
chr12	100360000	100780000	5
chr12	100790000	116140000	4
chr12	116150000	116330000	5
chr12	116340000	116570000	6
chr12	116580000	116780000	5
chr12	116790000	116840000	6
chr12	116850000	117230000	5
chr12	117240000	133250000	4
chr13	18230000	78710000	2
chr13	78720000	114330000	3
chr14	18680000	24860000	1
chr14	24870000	30730000	3
chr14	30740000	31400000	4
chr14	31410000	32050000	3
chr14	32060000	32510000	4
chr14	32520000	33650000	3
chr14	33660000	35900000	4
chr14	35910000	37090000	3
chr14	37100000	37540000	4
chr14	37550000	38830000	3
chr14	38840000	39270000	4
chr14	39280000	44600000	3
chr14	44610000	44740000	1
chr14	44750000	45210000	4
chr14	45220000	49340000	3
chr14	49350000	51290000	4
chr14	51300000	51940000	3
chr14	51950000	53160000	4
chr14	53170000	53590000	3
chr14	53600000	55400000	4
chr14	55410000	106870000	3
chr15	17020000	19980000	3
chr15	20270000	21280000	5
chr15	21290000	22290000	4
chr15	22780000	23570000	2
chr15	23580000	26700000	3
chr15	26710000	27190000	2
chr15	27200000	28030000	3
chr15	28040000	29670000	2
chr15	29680000	31550000	3
chr15	31560000	32090000	2
chr15	32100000	101850000	3
chr16	30000	17690000	3
chr16	17700000	18850000	2
chr16	18930000	29020000	3
chr16	29110000	29310000	2
chr16	29640000	31580000	3
chr16	31590000	34150000	2
chr16	34200000	34950000	1
chr16	35080000	35910000	2
chr16	35920000	46560000	1
chr16	46570000	67050000	2
chr16	67060000	70800000	3
chr16	70810000	71160000	1
chr16	71170000	80890000	3
chr16	80900000	85340000	4
chr16	85350000	85770000	8
chr16	85780000	88060000	4
chr16	88070000	88300000	3
chr16	88310000	90080000	4
chr17	140000	18240000	2
chr17	18250000	18360000	4
chr17	18370000	18810000	3
chr17	18850000	19820000	4
chr17	19830000	19990000	5
chr17	20000000	20620000	4
chr17	20640000	21680000	2
chr17	21690000	21980000	1
chr17	22100000	22220000	4
chr17	22230000	22710000	3
chr17	22730000	26860000	1
chr17	27020000	27240000	3
chr17	27250000	46090000	4
chr17	46100000	46160000	6
chr17	46170000	46270000	5
chr17	46700000	83070000	4
chr17	83080000	83200000	3
chr18	60000	80250000	2
chr19	260000	24150000	2
chr19	24160000	27760000	1
chr19	27770000	58580000	2
chr2	10000	88960000	2
chr2	88970000	94870000	1
chr2	94880000	111400000	2
chr2	111410000	111610000	1
chr2	111620000	212580000	2
chr2	212590000	212710000	1
chr2	212720000	242100000	2
chr20	60000	14340000	2
chr20	14350000	14950000	1
chr20	14960000	31340000	2
chr20	31350000	34230000	3
chr20	34240000	34400000	4
chr20	34410000	35670000	3
chr20	35680000	36030000	4
chr20	36040000	37070000	3
chr20	37080000	37330000	4
chr20	37340000	38370000	3
chr20	38380000	38780000	4
chr20	38790000	64320000	3
chr21	6360000	10650000	3
chr21	10660000	14210000	2
chr21	14220000	46670000	3
chr22	10700000	11620000	3
chr22	15960000	16560000	1
chr22	16570000	17010000	2
chr22	17040000	17220000	3
chr22	17230000	50740000	2
chr3	10000	10000	2
chr3	20000	11580000	3
chr3	11590000	15360000	4
chr3	15370000	34660000	3
chr3	34670000	38450000	4
chr3	38460000	40850000	3
chr3	40860000	44700000	4
chr3	44710000	46380000	3
chr3	46390000	84570000	2
chr3	84580000	85220000	6
chr3	85230000	85360000	5
chr3	85370000	85390000	6
chr3	85400000	90250000	3
chr3	90260000	93860000	2
chr3	93870000	101840000	3
chr3	101850000	102470000	5
chr3	102480000	136160000	3
chr3	136170000	146850000	4
chr3	146860000	147300000	3
chr3	147310000	155200000	4
chr3	155210000	155230000	6
chr3	155240000	155750000	5
chr3	155760000	155820000	6
chr3	155830000	159970000	5
chr3	159980000	160150000	6
chr3	160160000	160550000	5
chr3	160560000	160610000	6
chr3	160620000	163320000	5
chr3	163330000	163480000	4
chr3	163490000	169120000	5
chr3	169130000	169230000	7
chr3	169240000	169340000	8
chr3	169350000	169880000	7
chr3	169890000	170370000	8
chr3	170380000	170470000	7
chr3	170480000	170540000	8
chr3	170550000	170750000	7
chr3	170760000	170830000	8
chr3	170840000	171470000	7
chr3	171480000	171550000	8
chr3	171560000	171960000	7
chr3	171970000	172070000	8
chr3	172080000	172170000	7
chr3	172180000	172360000	8
chr3	172370000	172550000	7
chr3	172560000	172590000	8
chr3	172600000	173860000	7
chr3	173870000	173920000	8
chr3	173930000	177130000	7
chr3	177140000	177630000	8
chr3	177640000	177810000	7
chr3	177820000	177860000	8
chr3	177870000	177990000	7
chr3	178000000	178230000	8
chr3	178240000	178460000	7
chr3	178470000	178530000	8
chr3	178540000	178970000	7
chr3	178980000	179060000	8
chr3	179070000	179290000	7
chr3	179300000	179360000	8
chr3	179370000	179450000	7
chr3	179460000	179530000	8
chr3	179540000	179590000	7
chr3	179600000	179690000	8
chr3	179700000	179740000	7
chr3	179750000	179780000	8
chr3	179790000	180820000	7
chr3	180830000	180920000	8
chr3	180930000	181780000	7
chr3	181790000	181820000	8
chr3	181830000	182100000	7
chr3	182110000	182200000	8
chr3	182210000	183030000	7
chr3	183040000	183450000	8
chr3	183460000	183480000	7
chr3	183490000	183610000	8
chr3	183620000	183960000	7
chr3	183970000	184140000	8
chr3	184150000	184190000	7
chr3	184200000	184320000	8
chr3	184330000	184380000	7
chr3	184390000	184480000	8
chr3	184490000	184690000	7
chr3	184700000	185140000	8
chr3	185150000	185410000	7
chr3	185420000	186080000	8
chr3	186090000	186130000	7
chr3	186140000	186250000	8
chr3	186260000	186430000	7
chr3	186440000	186680000	8
chr3	186690000	186720000	7
chr3	186730000	187050000	8
chr3	187060000	187110000	7
chr3	187120000	187340000	6
chr3	187350000	187560000	5
chr3	187570000	188330000	6
chr3	188340000	188930000	5
chr3	188940000	189350000	6
chr3	189360000	189710000	5
chr3	189720000	190050000	6
chr3	190060000	190460000	5
chr3	190470000	190490000	7
chr3	190500000	190780000	8
chr3	190790000	191250000	7
chr3	191260000	191410000	8
chr3	191420000	191800000	7
chr3	191810000	191830000	8
chr3	191840000	192390000	7
chr3	192400000	192620000	8
chr3	192630000	192880000	7
chr3	192890000	195080000	8
chr3	195090000	195120000	7
chr3	195130000	195740000	8
chr3	195750000	196010000	7
chr3	196020000	198030000	8
chr3	198040000	198110000	7
chr4	40000	60000	8
chr4	70000	6810000	3
chr4	6820000	190010000	2
chr5	20000	1290000	4
chr5	1300000	1500000	5
chr5	1510000	1740000	4
chr5	1750000	20680000	3
chr5	20690000	20940000	2
chr5	20950000	22120000	3
chr5	22130000	22230000	2
chr5	22240000	34060000	3
chr5	34070000	34400000	2
chr5	34410000	38120000	3
chr5	38130000	38910000	4
chr5	38920000	40580000	3
chr5	40590000	43690000	4
chr5	43700000	44940000	3
chr5	44950000	50300000	2
chr5	50310000	52750000	3
chr5	52760000	62160000	4
chr5	62170000	69520000	3
chr5	69530000	71450000	2
chr5	71460000	76260000	3
chr5	76270000	76560000	5
chr5	76570000	139900000	3
chr5	139910000	144660000	4
chr5	144670000	145020000	3
chr5	145030000	161270000	4
chr5	161280000	161610000	3
chr5	161620000	171430000	4
chr5	171440000	181260000	3
chr6	160000	32470000	3
chr6	32480000	32730000	2
chr6	32740000	57310000	3
chr6	57320000	60230000	2
chr6	60250000	61850000	1
chr6	61860000	63240000	2
chr6	63250000	66170000	3
chr6	66180000	68320000	2
chr6	68330000	72120000	3
chr6	72130000	170600000	2
chr7	40000	40000	2
chr7	50000	28720000	4
chr7	28730000	28840000	5
chr7	28850000	29030000	6
chr7	29040000	48830000	4
chr7	48840000	49350000	3
chr7	49360000	56290000	4
chr7	56300000	57910000	3
chr7	57930000	62930000	2
chr7	62940000	64640000	3
chr7	64650000	67070000	4
chr7	67080000	67260000	3
chr7	67300000	76420000	4
chr7	76430000	77170000	2
chr7	77180000	86130000	4
chr7	86140000	86510000	3
chr7	86520000	87690000	4
chr7	87700000	149880000	2
chr7	149890000	150290000	1
chr7	150300000	153950000	2
chr7	153960000	154160000	1
chr7	154170000	159320000	2
chr8	220000	34550000	2
chr8	34560000	37160000	4
chr8	37170000	38090000	5
chr8	38100000	38200000	2
chr8	38210000	38520000	5
chr8	38530000	39370000	4
chr8	39380000	39520000	2
chr8	39530000	40700000	4
chr8	40710000	41700000	5
chr8	41710000	43550000	4
chr8	43560000	46540000	3
chr8	46550000	71870000	4
chr8	71880000	72040000	3
chr8	72050000	75950000	4
chr8	75960000	76150000	3
chr8	76160000	77200000	4
chr8	77210000	78400000	3
chr8	78410000	83740000	4
chr8	83750000	84470000	3
chr8	84480000	84600000	4
chr8	84610000	85050000	3
chr8	85060000	85350000	4
chr8	85360000	86000000	3
chr8	86010000	88380000	4
chr8	88390000	89200000	3
chr8	89210000	112820000	4
chr8	112830000	113030000	3
chr8	113040000	136840000	4
chr8	136850000	137090000	3
chr8	137100000	143320000	4
chr8	143330000	143420000	5
chr8	143430000	145060000	4
chr9	200000	38530000	2
chr9	38620000	68410000	1
chr9	68420000	73150000	2
chr9	73160000	75320000	4
chr9	75330000	82890000	2
chr9	82900000	83260000	3
chr9	83270000	89260000	2
chr9	89270000	90320000	3
chr9	90330000	90500000	2
chr9	90510000	90830000	3
chr9	90840000	91390000	2
chr9	91400000	91980000	3
chr9	91990000	103590000	2
chr9	103600000	103660000	3
chr9	103670000	137150000	4
chr9	137160000	137610000	3
chr9	137620000	138120000	4
chrX	2780000	58050000	2
chrX	58060000	63000000	1
chrX	63010000	63540000	2
chrX	63550000	155690000	1

## Sheet: supp_table_3
wrap	est	ll	ul	metric	set			Average similarity score for the RAW data
diff cell diff prot	0.392012	0.360286	0.423738	pear	K562			wrap	Classifying factor for the pair of samples (cell = cell type; diff = different; prot = protocol)
same cell diff prot	0.416698	0.386526	0.44687	pear	K562			est	Point estimate of the average
same cell same prot	0.65981	0.642419	0.677201	pear	K562			ll	95 % CI lower limit of the average
diff cell diff prot	0.751052	0.741032	0.761071	spea	K562			ul	95 % CI upper limit of the average
same cell diff prot	0.745185	0.732583	0.757786	spea	K562			metric	Similarity metric
same cell same prot	0.855349	0.846692	0.864006	spea	K562			set	Set of samples
diff cell diff prot	0.419222	0.389372	0.449072	scc	K562
same cell diff prot	0.417859	0.39316	0.442557	scc	K562
same cell same prot	0.693029	0.677558	0.708501	scc	K562
diff cell diff prot	0.224747	0.208358	0.241136	repro	K562
same cell diff prot	0.280278	0.249105	0.311451	repro	K562
same cell same prot	0.482331	0.453541	0.511121	repro	K562
diff cell diff prot	0.383313	0.367397	0.39923	pear	mm10
diff cell same prot	0.526017	0.508876	0.543158	pear	mm10
same cell diff prot	0.508246	0.493052	0.52344	pear	mm10
same cell same prot	0.814209	0.796005	0.832413	pear	mm10
diff cell diff prot	0.754731	0.742844	0.766619	spea	mm10
diff cell same prot	0.828665	0.818612	0.838717	spea	mm10
same cell diff prot	0.807706	0.796832	0.818581	spea	mm10
same cell same prot	0.9217	0.910684	0.932715	spea	mm10
diff cell diff prot	0.390673	0.375789	0.405556	scc	mm10
diff cell same prot	0.540346	0.52455	0.556142	scc	mm10
same cell diff prot	0.521071	0.507375	0.534766	scc	mm10
same cell same prot	0.828921	0.812449	0.845394	scc	mm10
diff cell diff prot	0.199472	0.180427	0.218517	repro	mm10
diff cell same prot	0.219452	0.198137	0.240767	repro	mm10
same cell diff prot	0.341372	0.319609	0.363134	repro	mm10
same cell same prot	0.78081	0.754627	0.806993	repro	mm10
diff cell diff prot	0.321393	0.285997	0.35679	pear	T47D
same cell diff prot	0.432145	0.398774	0.465516	pear	T47D
same cell same prot	0.672288	0.625598	0.718978	pear	T47D
diff cell diff prot	0.716867	0.698528	0.735206	spea	T47D
same cell diff prot	0.721342	0.704776	0.737908	spea	T47D
same cell same prot	0.824053	0.801915	0.84619	spea	T47D
diff cell diff prot	0.326538	0.294429	0.358648	scc	T47D
same cell diff prot	0.442022	0.411334	0.47271	scc	T47D
same cell same prot	0.706549	0.665425	0.747673	scc	T47D
diff cell diff prot	0.190049	0.173023	0.207076	repro	T47D
same cell diff prot	0.26961	0.250264	0.288955	repro	T47D
same cell same prot	0.548932	0.508421	0.589442	repro	T47D
